# Supplementary material for: Comparative Anticancer Potential of Green Tea Extract and Epigallocatechin-3-gallate on Breast Cancer Spheroids
Source: Foods. 2023 Dec 23;13(1):64. doi: 10.3390/foods13010064 (PMC10778335; doi:10.3390/foods13010064)
Supplement: Supplementary file 1 [file foods-13-00064-s001.zip]

Archive with 1 entries (1 files):
- foods-2746708-supplementary.pdf
